# Supplementary material for: Use of Bacterially Expressed dsRNA to Downregulate Entamoeba histolytica Gene Expression
Source: PLoS One. 2009 Dec 23;4(12):e8424. doi: 10.1371/journal.pone.0008424 (PMC2793006; doi:10.1371/journal.pone.0008424)
Supplement: Table S1 — Oligonucleotide primers for cloning and qRT-PCR. (0.03 MB XLS) [file pone.0008424.s001.xls]

## Sheet: 7J
TABLE Supplemental 1. Oligonucleotide primers for cloning and qRT-PCR
Gene	Description	Sequence (5' to 3')
β-tubulin	Cloning forward	ATGAGAGAAATCATTTGCCTCCAGATTGG
	Cloning reverse	TTCTTTAAGTCTTGATTTAATTGACCTGG
	Retrotranscription	ATACATGATGCAGTTAAATAC
	qRT-PCR forward	TGCACTTTCAATGCAATATG
	qRT-PCR reverse	GCTGGGTCTAAATCTACCATC
Kerp1	Cloning forward	GCTAGTCTAGAATGGAAAATATTATAAGCACAAC
	Cloning reverse	TTTTATTTTCTTCCAATGAACTAAC
	Retrotranscription	GAATTGTGATAGTTTTATTTAATGC
	qRT-PCR forward	TCAGTTAATGGAAAATATTATAAGC
	qRT-PCR reverse	ATTCTACCTTTTAATTTCAACTATCTC
Gfp	Cloning forward	GGGGTACCATGTCTAAAGGTGAAGAA
	Cloning reverse	ATGGATGAATTGTACAAAGGATCCCG
L9	qRT-PCR forward	CTTGTTGTAAAGAAGGAAGGAC
	qRT-PCR reverse	AACAGCTGAATCTCTTCTATTTC
	Retrotranscription	TGATGCAATAGTTCTAAC
